# Supplementary material for: Cytokines and Lymphoid Populations as Potential Biomarkers in Locally and Borderline Pancreatic Adenocarcinoma
Source: Cancers (Basel). 2022 Dec 5;14(23):5993. doi: 10.3390/cancers14235993 (PMC9739487; doi:10.3390/cancers14235993)
Supplement: Supplementary file 1 [file cancers-14-05993-s001.zip]

Archive with 9 entries (8 files):
- supplementary/
- supplementary/Supplementary Figure S1.pdf
- supplementary/Supplementary Figure S2.pdf
- supplementary/Supplementary Figure S3.pdf
- supplementary/Supplementary Figure S4.pdf
- supplementary/Supplementary Figure S5new.pdf
- supplementary/Supplementary Table S1.pdf
- supplementary/Supplementary Table S2.pdf
- supplementary/Supplementary Table S3.pdf
